# Supplementary material for: University service utilization patterns in students with specific learning disabilities: An institutional cross-sectional study
Source: PLoS One. 2025 Jul 16;20(7):e0328350. doi: 10.1371/journal.pone.0328350 (PMC12266441; doi:10.1371/journal.pone.0328350)
Supplement: S2 File — (XLSX) [file pone.0328350.s003.xlsx]

## Sheet: Data
RAW DATA OF THE STUDY
1. Age (years) / العمر(بالسنين)	2. Gender / الجنس	3. Education Level of father المستوى التعليمي للأب	4. Education Level of mother المستوى التعليمي للأم	5. Nationality / الجنسية	6. Employment status of father / الحالة الوظيفية للأب	7. Employment status of mother / الحالة الوظيفية للأم	8. Total Family Income (SAR per month) / اجمالي العائد المادي للعائلة (بالريال السعودي بالشهر)	1. Affiliated Program / التخصص الدراسي	2. Academic Year (including preparatory and internship years /السنة الدراسية (متضمنة السنة التحضيرية وسنة الامتياز)	3. Grade Point Average (GPA) during the previous semester / معدل الفصل الدراسي السابق :	4. Cumulative GPA / المعدل التراكمي :	5. How would you rate your educational outcome / كيف تقيم محصلتك التعليمية ?	1. Overall Health Self-assessment / تقييم الحالة الصحية بشكل عام	2. Are you suffering from any chronic disease / هل تعاني من أي امراض مزمنة ?	3. Sleep status / حالة النوم	4. Physical activity / النشاط البدني	5. Height (cm) / الطول (بالسنتيمتر)	Height (m)	6. Weight (Kg) / الوزن (بالكيلوجرام)	BMI	BMI type	7.How would you rate your quality of life / كيف تقيم جودة حياتك ?	8. How satisfied are you with your health / ما مدى رضاك عن صحتك ?	Dyslexia	Dysgraphia	Dyscalculia	Auditory processing disorder	Language processing disorder	Nonverbal learning disabilities	Visual perceptual/visual motor deficit	Library services	Academic Portal	LMS	Databases	Lectures	Orientations	Academic advising	Psychological couonselling	Lesson plan and study material	Canteen	fitness and sports
20	1	2	2	2	1	1	2	1	4	4	4	1	1	1	1	2	163	1.63	58	21.83	2	1	2	1	2	2	1	1	1	1	2	3	4	2	4	3	4	1	3	3	1
21	1	2	2	1	1	2	2	1	4	4	4	1	1	1	1	2	167	1.67	67	24.0238	2	1	1	1	1	2	2	2	1	1	1	2	3	4	5	2	3	1	1	3	1
23	1	2	2	1	1	2	2	1	4	3	3	1	1	1	1	2	164	1.64	54	20.0773	2	1	1	1	2	2	2	1	1	1	1	1	5	2	4	3	2	1	1	1	1
36	1	2	1	1	2	2	2	1	6	3	3	1	1	1	2	1	154	1.54	80	33.7325	4	1	1	1	1	1	1	1	1	1	2	4	5	1	4	4	4	1	5	5	5
33	1	1	1	1	1	2	2	1	6	3	2	1	1	1	1	1	159	1.59	61	24.1288	2	1	1	1	1	2	2	2	1	1	4	4	4	1	5	4	5	1	4	5	1
32	2	1	1	1	2	2	1	2	4	3	3	1	1	1	2	1	190	1.9	114	31.5789	4	2	2	1	2	1	1	1	1	1	5	5	5	5	3	5	5	3	5	1	1
22	1	2	1	2	1	2	1	2	5	4	3	1	1	1	1	1	155	1.55	45	18.7305	2	1	1	1	2	2	2	2	2	1	2	3	4	2	4	3	3	1	3	3	1
24	2	2	1	2	1	2	2	2	4	4	4	1	1	1	1	1	176	1.76	67	21.6296	2	1	1	1	1	1	1	1	1	1	3	5	5	5	5	5	5	1	5	4	4
24	1	1	1	1	1	2	2	2	5	4	3	1	1	1	2	2	172	1.72	66	22.3094	2	1	1	1	1	1	1	1	1	2	2	2	5	3	5	5	1	1	2	1	1
23	1	1	2	1	1	1	2	2	5	3	4	1	2	1	2	2	160	1.6	68	26.5625	3	1	1	1	1	2	1	1	1	1	1	5	5	4	4	5	5	1	5	1	1
24	1	2	1	1	1	2	2	1	6	3	3	1	1	1	1	1	150	1.5	44	19.5556	2	2	2	1	1	1	1	1	1	2	1	1	2	2	2	4	5	1	4	1	1
22	1	2	2	2	1	2	2	2	5	4	4	1	1	2	1	1	160	1.6	55	21.4844	2	1	1	1	1	1	1	1	1	1	2	4	5	5	5	3	4	1	1	4	2
22	1	1	1	2	1	2	1	1	6	3	2	2	1	1	2	2	156	1.56	68	27.9421	3	2	1	2	1	1	1	2	1	1	1	3	4	1	5	3	1	1	1	1	1
22	2	1	1	1	2	2	2	2	4	3	3	1	1	1	2	1	177	1.77	80	25.5354	3	1	1	1	1	1	1	1	1	1	4	4	3	3	3	3	4	3	4	3	3
22	2	1	1	2	1	2	1	2	4	4	4	1	1	1	1	1	166	1.66	45	16.3304	1	1	1	1	1	1	1	1	2	1	3	5	5	4	5	5	5	3	5	5	3
34	1	1	2	1	1	2	2	1	6	1	2	2	1	2	2	2	165	1.65	72	26.4463	3	2	2	1	1	2	2	2	1	1	3	5	5	3	4	5	5	5	5	5	3
24	2	2	2	1	2	1	2	2	5	2	2	1	1	1	1	1	172	1.72	74	25.0135	3	1	1	1	1	1	2	1	1	1	1	3	5	1	3	1	1	1	1	1	1
22	2	2	2	2	1	2	2	2	5	4	4	1	1	1	1	2	182	1.82	58	17.51	1	1	2	1	1	1	1	1	1	1	3	4	5	5	4	3	3	1	4	3	1
22	2	2	1	1	1	2	2	1	5	4	3	1	1	1	2	2	170	1.7	52	17.9931	1	2	2	1	1	1	2	1	1	2	1	1	3	1	5	5	1	1	1	1	1
25	2	2	1	2	1	2	2	2	5	3	2	2	1	1	1	1	168	1.68	73	25.8645	3	1	1	1	1	1	1	1	1	1	1	5	5	2	3	2	2	1	3	1	1
22	2	2	1	1	2	2	2	1	5	4	4	1	1	1	1	1	165	1.65	73	26.8136	3	1	1	1	1	2	1	2	1	2	2	3	4	5	5	3	3	1	5	1	1
22	2	2	2	2	1	2	2	2	4	4	2	1	1	2	2	1	179	1.79	68	21.2228	2	1	1	1	2	1	1	1	1	1	3	4	5	5	5	5	5	1	5	2	2
23	2	2	2	1	1	2	2	1	5	4	3	1	1	1	1	1	170	1.7	74	25.6055	3	1	1	1	1	1	1	1	1	1	4	5	5	5	5	5	5	4	5	4	4
25	1	2	1	1	2	2	1	2	5	2	2	1	1	1	2	1	175	1.75	72	23.5102	2	1	1	1	1	1	1	1	1	1	3	5	5	1	4	4	2	1	2	1	1
23	1	2	2	1	1	2	2	2	5	3	3	1	1	2	1	1	163	1.63	61	22.9591	2	1	1	1	1	1	1	1	1	1	1	4	4	1	4	3	1	1	1	4	1
23	2	1	1	2	1	2	2	2	4	3	3	1	1	1	2	2	170	1.7	115	39.7924	4	2	2	1	2	1	1	1	1	2	2	5	5	5	4	3	5	3	4	3	3
24	2	2	2	1	1	1	2	1	6	2	3	1	1	2	2	1	180	1.8	75	23.1481	2	1	1	1	2	2	1	1	2	1	3	5	5	4	4	4	4	1	4	4	1
24	2	2	2	1	1	1	2	1	6	2	3	1	1	2	2	2	180	1.8	75	23.1481	2	1	2	1	1	2	1	1	2	1	4	4	5	4	4	3	3	1	3	4	1
23	2	2	1	1	1	2	2	1	6	4	4	1	1	1	2	2	173	1.73	60	20.0474	2	1	2	1	2	2	2	1	1	2	1	2	1	2	5	3	1	1	2	1	1
21	1	2	1	2	1	2	2	1	4	4	4	1	1	1	2	2	164	1.64	53	19.7055	2	1	1	1	2	2	1	2	1	1	2	2	4	1	5	4	2	1	1	2	1
24	1	2	2	1	1	1	2	1	4	3	3	1	1	1	1	1	157	1.57	60	24.3418	2	1	1	1	1	2	1	1	1	1	1	3	3	2	3	2	2	1	2	2	1
22	1	1	2	1	1	1	2	1	4	3	3	1	1	1	1	2	160	1.6	63	24.6094	2	1	1	1	1	2	1	1	1	1	1	2	5	5	4	5	1	1	5	5	1
21	1	2	2	2	1	2	2	1	4	4	4	1	1	1	2	1	170	1.7	61	21.1073	2	1	1	1	1	1	1	1	1	1	1	4	5	1	5	1	3	1	5	1	1
21	1	2	1	2	1	2	1	1	4	4	4	2	1	1	2	1	172	1.72	67	22.6474	2	2	1	1	2	1	1	1	1	1	1	4	4	1	4	2	1	1	4	1	1
22	1	2	1	2	1	2	1	1	4	4	4	1	1	1	2	2	156	1.56	74	30.4076	4	2	2	1	2	2	1	1	1	1	1	4	5	1	5	5	1	1	1	4	4
21	1	2	2	1	1	1	1	1	4	4	4	1	1	1	2	2	146	1.46	77	36.1231	4	1	1	1	1	1	1	1	1	1	2	2	2	2	2	1	1	1	2	2	1
23	1	2	2	1	2	2	2	2	5	3	2	2	1	2	1	1	163	1.63	62	23.3355	2	1	1	1	1	1	1	1	1	1	2	3	3	3	4	4	4	4	4	4	4
22	1	1	1	1	1	2	1	2	5	3	3	2	1	1	1	2	162	1.62	90	34.2936	4	1	2	1	1	2	1	2	2	1	1	3	5	4	5	2	3	1	5	1	1
22	2	2	2	2	1	2	2	2	5	4	4	1	1	1	1	2	182	1.82	58	17.51	1	1	2	1	2	1	1	1	1	2	3	5	5	4	4	3	3	1	4	2	1
23	2	2	2	1	1	2	2	2	5	3	2	2	1	1	2	2	169	1.69	63	22.0581	2	1	2	2	2	2	1	2	1	2	2	5	5	3	3	1	1	1	1	3	2
30	1	2	2	1	2	1	2	2	5	3	3	1	1	1	2	1	152	1.52	47	20.3428	2	1	1	1	1	1	1	1	1	1	2	3	3	1	3	2	2	1	3	2	1
26	1	2	1	1	1	2	2	2	5	3	3	1	1	2	1	1	148	1.48	54	24.653	2	1	1	1	1	1	1	1	1	1	4	5	5	4	3	3	4	1	3	1	1
24	2	1	1	1	2	2	1	2	5	4	4	1	1	1	1	1	178	1.78	116	36.6115	4	2	2	2	2	2	2	2	2	1	2	2	2	2	2	2	2	2	2	1	1
21	2	2	1	1	2	2	2	2	4	3	3	1	1	1	2	1	177	1.77	83	26.493	3	1	1	2	2	2	2	2	2	2	3	3	3	3	3	3	3	2	3	1	1
20	1	2	1	1	1	2	2	2	2	2	2	2	1	2	1	2	159	1.59	42	16.6133	1	2	2	1	1	1	1	1	2	1	1	3	5	1	4	4	3	1	5	5	1
35	1	1	1	1	2	2	2	2	5	4	4	1	1	2	1	1	161	1.61	56	21.6041	2	1	1	1	1	1	1	1	1	1	1	4	4	4	4	1	1	1	3	1	1
20	1	2	1	2	1	2	2	2	1	4	4	1	1	1	1	1	158	1.58	55	22.0317	2	1	1	1	1	1	1	1	1	1	1	5	5	2	5	3	2	1	5	3	1
22	1	2	2	1	1	2	2	2	5	2	3	2	1	1	1	1	156	1.56	63	25.8876	3	1	1	1	1	1	1	1	1	1	1	3	3	2	3	3	3	3	3	1	3
21	1	2	2	1	1	2	2	2	4	3	3	1	1	1	2	1	164	1.64	44	16.3593	1	2	2	1	1	1	1	1	2	1	1	3	5	1	4	1	1	1	5	1	1
23	1	1	1	1	1	2	2	1	6	4	3	1	1	1	2	2	172	1.72	65	21.9713	2	1	1	1	1	1	1	1	1	1	1	1	1	1	5	1	3	1	1	1	1
20	1	1	1	2	1	2	2	2	2	4	4	1	1	1	1	2	163	1.63	68	25.5937	3	1	1	1	2	1	2	2	2	1	1	5	5	3	5	5	5	1	5	3	5
33	1	1	1	2	1	2	1	1	6	3	3	1	1	1	2	1	163	1.63	70	26.3465	3	1	1	1	1	1	1	1	1	1	3	3	3	3	3	3	3	3	3	3	3
20	1	2	2	1	1	1	2	2	2	3	3	1	1	1	2	1	155	1.55	59	24.5578	2	1	1	1	1	1	1	1	1	1	4	4	4	4	4	4	4	1	4	2	4
20	1	2	2	2	1	2	2	2	2	3	3	1	1	1	2	2	155	1.55	60	24.974	3	2	2	1	1	1	1	1	1	1	1	4	5	3	4	5	5	1	5	2	1
23	2	2	1	2	1	2	2	1	5	4	4	2	1	1	2	2	178	1.78	80	25.2493	3	2	2	1	1	1	2	1	1	2	2	2	3	2	5	5	1	1	1	1	1
22	1	2	1	2	1	2	1	2	5	4	3	2	1	1	1	1	155	1.55	43	17.898	1	1	1	1	2	2	2	1	2	1	3	3	3	3	3	3	3	3	3	3	3
26	2	2	1	1	1	2	2	1	1	4	4	1	1	1	2	1	181	1.81	100	30.5241	4	1	1	1	2	2	1	2	1	1	3	5	5	4	5	5	4	3	5	3	3
36	2	1	1	2	2	2	1	2	3	3	3	1	1	1	1	2	192	1.92	82	22.2439	2	2	1	1	2	1	1	1	1	1	1	1	4	1	4	3	4	1	1	1	1
23	2	2	1	1	1	2	2	2	5	3	3	1	1	1	1	2	170	1.7	66	22.8374	2	1	2	1	2	2	1	1	2	2	2	5	5	1	3	1	1	1	1	3	1
22	2	1	2	1	2	2	1	2	1	4	4	1	1	2	2	2	166	1.66	82	29.7576	3	2	2	1	2	2	1	2	2	1	4	3	4	1	4	4	2	2	3	1	1
25	2	2	1	2	1	2	2	2	5	3	2	2	1	1	1	2	167	1.67	72	25.8166	3	1	1	1	1	1	1	1	1	1	3	2	3	5	4	4	5	5	4	5	4
20	2	2	1	2	1	2	1	3	2	3	3	2	1	1	2	2	186	1.86	90	26.0146	3	2	2	1	2	2	2	2	2	1	1	5	4	3	4	3	2	1	1	1	1
24	2	1	1	1	1	2	1	3	2	3	3	1	1	1	2	1	178	1.78	65	20.5151	2	2	1	1	2	2	1	1	2	1	4	4	4	3	5	1	4	5	5	5	5
19	2	1	1	1	2	2	1	2	1	3	4	1	1	1	1	1	176	1.76	93	30.0232	4	1	1	1	2	2	2	2	2	1	2	3	3	1	3	2	3	2	3	3	2
23	1	1	1	2	1	2	2	1	6	4	4	1	1	1	2	1	169	1.69	58	20.3074	2	1	1	1	1	1	1	1	1	1	4	5	5	5	5	5	5	1	5	2	3
25	2	2	2	1	1	2	2	1	6	3	3	2	1	1	1	1	176	1.76	95	30.6689	4	1	1	1	1	1	1	1	1	1	1	3	2	4	4	2	2	3	2	2	2
24	2	2	2	2	1	1	2	1	6	4	4	1	1	1	1	1	198	1.98	87	22.1916	2	1	1	1	1	1	1	1	1	1	1	2	3	1	1	1	1	1	1	1	1
35	2	1	1	1	1	1	1	1	6	4	4	1	1	1	2	1	165	1.65	56	20.5693	2	1	1	1	2	2	2	2	2	2	3	4	4	3	4	2	2	2	2	2	2
26	2	2	2	1	1	2	1	2	5	4	4	2	1	1	1	2	190	1.9	80	22.1607	2	2	1	1	1	1	1	1	1	1	3	2	3	2	2	2	1	2	3	2	2
22	1	2	2	1	1	2	2	2	5	3	3	1	1	1	2	2	160	1.6	60	23.4375	2	1	1	1	1	2	2	1	1	1	3	5	5	5	4	1	3	1	5	4	1
23	2	2	2	1	2	1	2	2	5	2	2	1	1	1	1	1	178	1.78	96	30.2992	4	1	1	1	2	2	1	2	1	1	3	5	5	4	4	3	4	1	3	1	1
24	2	1	1	1	1	2	2	3	4	2	3	2	1	2	2	2	165	1.65	40	14.6924	1	2	2	2	1	2	2	2	2	2	1	3	4	1	3	1	1	1	3	2	1
23	2	2	2	1	1	2	2	2	3	3	3	2	1	1	1	1	180	1.8	91	28.0864	3	2	2	1	2	2	1	1	2	2	3	4	5	2	3	1	3	1	3	3	1
23	1	2	1	1	1	2	2	1	6	3	3	1	1	1	1	1	154	1.54	54	22.7694	2	1	1	2	2	2	2	2	2	2	1	5	5	1	4	1	3	1	3	2	1
32	2	1	1	1	2	2	1	2	5	3	3	1	1	1	2	1	162	1.62	68	25.9107	3	2	2	1	1	1	1	1	1	1	2	5	5	4	5	3	3	1	5	1	1
23	2	2	2	1	1	1	2	2	5	3	3	1	1	1	2	1	178	1.78	123	38.8209	4	1	2	1	1	2	1	1	1	1	1	5	5	5	5	5	4	1	5	1	1
22	1	2	2	1	1	2	2	2	5	4	4	1	1	1	1	1	154	1.54	51	21.5045	2	1	1	1	1	1	2	1	1	1	1	5	5	2	4	2	2	1	1	3	1
25	1	2	1	1	2	2	1	1	6	2	2	1	1	1	1	1	175	1.75	73	23.8367	2	1	1	2	1	1	1	1	1	2	1	4	5	1	5	1	1	1	3	1	1
30	2	1	2	1	2	1	2	2	5	2	2	2	2	1	1	2	175	1.75	110	35.9184	4	2	2	2	1	2	2	1	1	1	1	5	5	2	4	1	4	1	5	5	1
24	2	1	2	1	1	2	1	1	6	2	3	2	1	2	1	1	178	1.78	78	24.6181	2	2	2	2	2	2	2	2	2	2	3	3	3	3	3	3	3	3	3	3	3
23	2	1	1	1	1	2	1	3	2	4	4	2	1	2	2	2	170	1.7	82	28.3737	3	2	1	2	2	2	1	2	2	2	2	2	2	2	2	2	3	1	3	3	3
20	2	2	2	2	1	2	2	3	3	4	4	1	1	1	2	2	177	1.77	83	26.493	3	1	2	1	2	1	1	2	2	2	2	4	5	1	5	2	2	1	3	1	1
20	2	1	1	1	1	2	1	2	3	2	3	2	1	1	2	1	176	1.76	89	28.7319	3	1	1	1	2	2	2	2	1	1	2	3	3	3	3	3	3	2	3	1	1
22	2	2	2	1	2	1	2	2	2	3	2	2	1	1	1	2	171	1.71	124	42.4062	4	1	1	1	2	1	1	1	1	1	2	5	5	2	2	2	5	1	5	1	1
22	1	2	2	2	1	2	2	2	5	4	4	1	1	1	2	2	164	1.64	67	24.9108	3	2	2	1	1	1	1	1	1	1	3	5	5	4	5	5	3	1	1	3	1
25	1	2	2	1	1	2	2	2	5	3	3	1	1	1	2	1	158	1.58	55	22.0317	2	2	2	1	1	1	1	1	1	1	1	4	4	5	2	2	1	1	5	1	1
20	2	1	1	1	1	2	1	2	1	3	3	1	1	1	1	2	175	1.75	80	26.1224	3	1	1	1	2	2	2	2	1	2	1	1	1	1	1	1	1	1	1	1	1
20	2	1	1	1	1	2	1	2	1	3	3	1	1	1	1	2	175	1.75	80	26.1224	3	1	1	1	2	2	2	2	1	2	1	1	1	1	1	1	1	1	1	1	1
25	2	1	1	1	1	2	1	1	5	4	3	1	1	1	1	2	193	1.93	80	21.4771	2	1	1	1	1	1	1	1	1	2	1	2	4	1	5	3	4	1	4	1	1
22	1	2	2	2	1	2	2	2	5	3	3	1	1	1	2	1	167	1.67	71	25.4581	3	1	1	1	1	1	1	1	2	1	3	4	5	3	4	3	4	1	3	1	1
25	2	2	2	1	1	2	2	1	5	4	4	1	1	1	1	2	175	1.75	75	24.4898	2	1	2	1	2	2	2	2	2	2	1	3	2	2	2	2	2	2	1	3	1
22	2	2	2	1	1	1	1	1	5	3	3	1	1	2	2	1	173.5	1.735	102	33.8845	4	1	2	2	2	1	1	1	1	2	3	4	2	4	4	4	1	1	3	2	3
25	2	2	2	1	1	1	2	1	6	4	3	1	1	1	2	1	177	1.77	80	25.5354	3	1	1	1	1	1	2	1	1	1	2	3	4	4	4	4	4	4	4	4	4
26	2	2	2	1	1	1	2	1	6	3	3	1	1	1	1	1	176	1.76	78	25.1808	3	1	1	1	1	2	1	1	1	1	2	5	3	4	4	1	1	1	3	2	1
23	2	2	2	2	1	2	1	1	6	4	3	1	2	2	2	1	203	2.03	81	19.6559	2	2	2	1	1	1	1	1	1	1	4	4	5	3	4	3	3	5	4	3	5
26	2	2	2	1	2	2	2	1	6	3	3	1	1	2	1	1	177	1.77	91	29.0466	3	1	1	1	1	1	1	1	1	1	1	4	5	5	5	4	3	1	5	5	5
25	2	2	1	1	1	2	2	1	6	3	3	1	1	1	1	1	173	1.73	69	23.0546	2	1	1	1	2	2	1	1	1	1	1	4	4	5	5	1	1	1	5	1	1
21	2	2	1	1	1	2	1	2	1	3	3	1	1	1	1	1	183	1.83	65	19.4094	2	1	1	1	1	1	2	1	1	1	3	4	4	3	5	3	4	1	5	3	3
23	2	2	1	1	2	2	2	2	4	4	3	1	1	1	1	2	170	1.7	70	24.2215	2	1	1	1	1	1	1	1	1	1	3	3	3	3	3	3	3	3	3	3	3
20	2	2	2	1	1	1	2	1	2	4	4	1	1	1	2	2	180	1.8	107	33.0247	4	1	1	1	1	1	1	1	1	1	1	5	5	5	3	5	5	3	5	1	3
30	2	1	1	1	1	2	1	2	1	3	3	2	1	1	1	1	158	1.58	68	27.2392	3	1	1	1	1	1	2	1	1	1	1	1	1	1	1	1	1	1	1	1	1
19	2	2	2	2	1	2	2	3	1	3	3	2	1	2	1	1	175	1.75	73	23.8367	2	1	1	1	1	1	1	1	1	1	3	3	3	3	3	3	3	3	3	3	3
19	2	2	2	1	2	2	1	2	1	2	2	1	1	2	1	2	175	1.75	50	16.3265	1	1	2	1	2	2	2	2	2	1	4	4	5	3	5	4	5	3	3	5	5
19	2	1	2	2	2	2	2	1	1	3	4	1	1	1	2	1	171	1.71	54	18.4672	1	1	1	1	1	2	1	1	1	1	1	5	5	3	5	4	4	1	5	3	1
24	1	2	1	1	1	2	2	2	5	3	3	2	2	1	1	1	154	1.54	72	30.3593	4	2	2	1	1	1	1	1	1	1	5	5	5	4	5	1	1	1	1	1	3
22	2	2	2	1	1	1	2	2	2	3	3	1	1	1	1	1	168	1.68	56	19.8413	2	1	1	1	1	1	1	1	2	1	3	5	5	3	5	4	5	3	5	1	3
21	1	2	2	1	1	1	2	2	3	3	3	1	1	1	1	1	165	1.65	56	20.5693	2	1	1	1	2	2	2	2	1	1	1	1	1	1	4	2	3	1	1	1	1
22	1	1	1	1	1	2	2	3	4	4	4	1	1	1	1	2	166	1.66	62	22.4996	2	2	2	1	1	2	1	1	1	1	2	1	2	1	2	1	3	1	3	2	1
22	1	2	2	2	1	1	1	3	4	4	4	1	1	1	2	1	166	1.66	62	22.4996	2	1	2	1	1	1	1	1	1	1	2	2	2	2	1	2	3	2	2	3	2
19	2	2	2	2	2	2	2	3	1	4	4	1	1	1	2	2	172	1.72	70	23.6614	2	1	1	1	2	1	1	1	2	2	1	2	4	1	5	5	2	1	1	2	3
24	2	1	1	1	1	1	2	1	5	2	2	2	1	2	1	2	180	1.8	130	40.1235	4	1	2	1	2	1	1	1	1	1	1	2	2	1	4	1	1	1	1	2	1
39	2	2	1	1	2	2	1	1	6	4	4	1	1	1	1	2	172	1.72	167	56.4494	4	1	1	1	1	1	1	1	1	1	3	4	5	4	5	2	3	1	4	2	2
22	2	1	1	2	1	2	2	2	5	4	4	1	1	1	1	2	166	1.66	45	16.3304	1	1	1	1	1	1	1	1	1	1	3	4	4	2	5	3	3	1	2	2	2
22	2	2	2	1	1	1	2	1	2	4	4	1	1	1	2	2	182	1.82	126	38.0389	4	1	2	1	1	1	1	1	1	1	3	4	4	3	5	4	1	1	2	1	1
19	2	1	1	2	1	2	2	2	2	4	4	1	1	1	2	1	167	1.67	62	22.231	2	2	1	1	2	2	1	1	2	2	1	5	5	1	5	1	3	1	5	3	5
23	2	1	1	1	1	2	2	1	5	3	3	1	1	1	2	1	173	1.73	72	24.0569	2	1	1	1	2	2	1	1	1	2	1	1	1	1	2	1	1	2	1	2	1
23	1	2	1	1	1	2	2	1	6	3	3	1	1	1	2	1	155	1.55	41	17.0656	1	1	1	1	1	1	1	1	1	1	2	4	5	3	5	5	5	1	5	4	3
23	2	2	1	1	2	2	2	1	4	4	4	1	1	1	2	1	178	1.78	76	23.9869	2	2	1	1	2	2	1	2	1	1	1	5	5	5	5	5	1	1	5	1	1
22	2	2	1	2	2	2	2	1	4	4	4	1	1	1	2	1	180	1.8	90	27.7778	3	1	1	1	1	1	1	1	1	1	1	5	4	1	4	1	1	1	1	1	1
21	1	2	2	1	1	1	2	1	4	3	3	2	1	2	2	1	158	1.58	59	23.634	2	1	1	1	1	2	1	2	1	1	1	3	5	3	5	2	2	1	2	2	1
22	1	2	1	1	2	2	2	1	4	1	1	2	1	1	2	2	155	1.55	76	31.6337	4	1	1	1	1	2	1	1	1	1	1	3	2	2	5	1	1	1	1	2	1
19	2	1	1	2	2	2	2	1	2	4	4	1	1	1	1	1	177	1.77	78	24.8971	2	1	1	1	2	1	1	2	1	1	3	4	5	5	5	2	5	2	2	1	2
20	2	2	1	1	1	2	2	1	2	4	4	2	2	1	2	2	175	1.75	78	25.4694	3	2	2	1	2	1	1	1	1	1	3	5	5	3	5	4	1	1	1	1	1
21	2	2	1	2	1	2	2	1	4	4	4	1	1	1	1	1	191	1.91	92	25.2186	3	2	2	2	2	2	2	2	1	1	1	4	4	3	4	1	2	1	3	1	1
18	1	2	2	1	2	1	2	1	2	4	4	1	1	1	2	2	164	1.64	56	20.8209	2	1	2	1	1	1	1	1	1	1	1	3	3	4	5	1	1	1	3	1	1
18	2	1	2	1	1	1	2	1	1	4	4	1	2	1	1	2	175	1.75	166	54.2041	4	1	2	1	1	2	1	1	1	2	1	5	5	5	5	5	5	1	5	1	3
21	2	1	1	1	1	2	1	2	3	2	2	2	1	1	2	1	176	1.76	94	30.3461	4	1	1	1	1	1	1	2	2	2	2	3	3	3	3	2	2	2	2	2	2
27	2	2	1	1	1	2	2	2	4	3	3	2	1	1	1	2	175	1.75	70	22.8571	2	2	1	1	2	1	1	2	1	1	2	3	5	4	2	3	3	4	4	2	1
22	2	2	1	2	1	2	1	2	4	2	2	1	1	1	2	1	165	1.65	70	25.7117	3	1	1	2	2	1	2	2	2	1	3	5	5	4	5	2	3	1	2	1	1
21	2	2	1	2	1	2	2	1	4	4	4	2	1	1	2	1	191	1.91	90	24.6704	2	1	1	1	1	2	2	2	2	2	3	3	3	3	3	3	3	3	3	3	3
21	2	2	2	1	2	1	2	1	1	4	4	1	1	1	1	2	168	1.68	122	43.2256	4	1	2	1	2	2	2	2	2	2	3	3	3	3	3	3	3	3	3	3	3
24	2	2	2	1	2	1	2	1	4	4	3	1	1	1	2	2	177	1.77	85	27.1314	3	1	2	1	1	1	1	2	2	2	3	2	3	4	4	4	5	4	3	4	3
21	2	2	2	2	1	2	2	1	4	4	4	1	1	1	1	1	175	1.75	85	27.7551	3	2	1	1	1	2	1	1	1	1	2	5	5	5	5	5	4	4	4	5	5
23	2	1	1	2	1	2	1	1	3	4	4	1	1	1	1	1	180	1.8	85	26.2346	3	1	1	1	2	2	1	2	1	2	2	2	2	2	2	2	2	2	2	2	2
20	1	2	2	1	1	1	2	1	2	4	4	1	1	1	1	1	157	1.57	57	23.1247	2	1	1	1	1	1	1	1	1	1	1	3	3	3	3	3	3	3	3	3	3
21	1	2	1	1	1	2	2	1	2	4	4	1	1	1	1	1	157	1.57	50	20.2848	2	1	1	1	1	1	1	1	1	1	3	4	3	4	5	3	4	1	2	1	1
20	2	1	1	2	1	2	2	1	3	3	4	1	1	1	1	1	180	1.8	76	23.4568	2	1	1	1	2	1	1	2	1	1	2	4	5	3	4	2	3	1	4	1	1
24	1	2	2	1	1	2	2	1	6	3	3	2	1	1	1	2	167	1.67	74	26.5338	3	2	2	2	2	2	2	2	2	1	1	3	1	1	3	1	1	1	2	2	1
26	2	2	1	2	1	2	1	1	5	3	3	1	2	1	2	1	185	1.85	67	19.5763	2	1	1	1	1	1	1	1	1	1	1	1	1	1	1	1	1	1	1	1	1
24	2	1	1	1	1	2	1	1	5	4	3	1	1	1	1	1	193	1.93	78	20.9402	2	1	1	1	1	1	1	1	1	1	1	3	3	5	5	1	1	1	1	1	1
20	2	2	2	1	1	1	2	1	2	4	4	1	1	2	1	2	190	1.9	99	27.4238	3	1	1	1	1	1	1	1	1	1	3	4	4	5	4	5	5	5	5	5	5
23	2	2	1	1	2	2	2	1	5	4	4	2	1	1	1	1	196	1.96	150	39.0462	4	2	2	2	2	2	2	2	2	2	1	1	1	1	1	1	1	1	1	1	1
21	2	1	1	2	1	2	1	1	2	3	3	2	1	1	2	1	178	1.78	109	34.4022	4	2	2	2	2	2	2	2	2	2	3	3	3	3	3	3	3	5	5	5	5
23	2	2	2	1	1	2	2	1	6	3	3	2	2	2	2	2	169	1.69	50	17.5064	1	2	2	1	1	2	2	2	2	2	2	2	2	3	3	3	2	3	3	2	3
22	2	2	1	1	1	2	1	3	1	3	3	2	1	1	2	1	165	1.65	75	27.5482	3	2	2	2	2	2	2	2	2	2	3	3	3	3	3	3	3	3	3	3	3
22	2	2	1	1	1	2	2	1	5	3	3	1	1	1	1	1	169	1.69	70	24.5089	2	1	1	1	1	1	1	1	1	2	1	3	1	1	3	1	1	1	1	2	1
23	2	1	1	1	1	2	2	1	5	4	4	1	1	1	2	1	173	1.73	61	20.3816	2	1	2	1	2	2	1	2	1	1	2	3	2	2	5	2	1	1	1	3	1
23	2	2	1	2	1	2	2	1	5	4	4	1	1	1	1	1	181	1.81	86	26.2507	3	2	1	1	1	1	1	1	1	2	3	3	3	3	5	2	1	1	1	5	1
22	2	2	1	1	1	2	2	2	1	2	3	1	1	1	1	1	167	1.67	66	23.6652	2	1	1	1	1	1	1	1	1	1	2	3	3	3	3	3	3	3	3	3	3
28	2	1	1	1	2	2	1	2	4	3	3	2	1	2	2	1	188	1.88	60	16.976	1	1	2	2	2	2	2	2	2	2	3	3	3	3	3	3	3	3	3	3	3
25	2	2	2	1	1	2	2	1	6	3	3	1	1	1	2	1	174	1.74	93	30.7174	4	1	1	1	1	1	1	1	1	1	3	5	5	4	5	4	5	1	5	2	1
23	2	2	2	1	1	1	2	2	5	2	2	1	1	1	1	1	172	1.72	67	22.6474	2	1	1	1	1	1	2	2	2	1	3	3	3	3	3	3	3	2	2	3	3
21	2	2	1	1	1	2	2	1	3	3	3	2	1	1	2	1	175	1.75	81	26.449	3	2	2	1	2	1	2	1	1	2	1	3	4	2	4	1	1	1	1	1	1
28	2	2	2	1	1	1	2	1	5	4	3	2	1	1	1	1	186	1.86	95	27.4598	3	1	1	1	2	1	2	2	2	1	3	2	3	2	2	1	2	1	1	4	1
30	2	2	2	1	1	2	2	2	5	1	1	2	1	1	2	2	175	1.75	80	26.1224	3	2	1	1	1	2	1	1	1	1	1	2	5	1	3	1	2	1	1	2	1
25	2	2	2	1	1	1	2	2	3	1	1	2	1	1	2	2	170	1.7	54	18.6851	2	2	2	1	1	2	1	1	1	1	4	5	5	1	5	5	5	1	5	1	1
22	2	2	2	1	1	2	2	1	4	4	4	1	1	1	2	1	182	1.82	139	41.9635	4	1	2	1	2	1	1	1	1	2	1	4	5	2	3	1	2	1	1	3	1
20	2	1	2	1	2	1	2	2	1	3	3	1	1	1	1	2	167	1.67	73	26.1752	3	1	2	2	1	2	1	2	1	1	3	5	5	1	4	2	2	1	4	1	3
19	1	2	2	1	1	1	2	1	2	3	3	1	1	1	1	1	166	1.66	50	18.1449	1	1	1	2	1	2	1	1	1	1	1	5	3	1	3	1	3	1	1	1	1
20	2	1	1	1	1	2	2	2	1	2	2	1	1	1	1	1	178	1.78	78	24.6181	2	1	1	1	1	1	1	1	1	1	4	4	4	4	4	3	4	1	4	4	3
22	2	2	2	1	1	1	1	2	2	2	2	1	1	1	1	1	182	1.82	75	22.6422	2	1	1	1	1	1	1	1	1	1	2	2	2	2	2	2	2	2	2	2	2
22	2	2	2	1	1	1	1	2	5	4	4	1	1	1	2	1	178	1.78	85	26.8274	3	1	1	1	1	1	1	1	1	2	5	5	5	5	5	5	5	5	5	5	5
19	1	2	1	1	1	2	2	1	1	4	4	1	1	1	2	2	166	1.66	54	19.5965	2	1	2	1	2	1	2	1	2	1	4	5	5	4	3	3	2	1	4	2	1
18	2	1	1	1	2	2	1	2	1	3	3	2	1	1	2	1	169	1.69	83	29.0606	3	1	1	1	1	1	1	1	2	1	2	3	3	3	3	3	2	2	2	1	2
18	2	1	1	1	2	2	1	2	1	3	3	2	1	1	2	1	169	1.69	83	29.0606	3	1	1	1	1	1	1	1	2	1	2	3	3	3	3	3	2	2	2	1	2
19	2	2	2	2	1	1	2	1	2	4	4	1	1	1	1	1	177	1.77	86	27.4506	3	1	1	1	1	1	1	1	1	1	1	3	1	1	1	1	1	1	1	1	1
19	2	2	2	2	1	2	2	1	3	4	4	1	1	1	1	1	180	1.8	77	23.7654	2	1	1	1	1	1	1	1	1	1	3	3	3	3	3	3	3	3	3	3	3
22	2	2	2	1	1	2	2	2	2	1	1	1	1	1	2	1	175	1.75	68	22.2041	2	1	1	1	1	1	1	1	1	1	2	2	2	2	2	2	2	2	2	2	2
19	2	2	2	1	1	1	2	2	1	2	2	2	1	1	1	1	171	1.71	79	27.0169	3	1	1	1	2	2	1	1	2	1	3	5	5	1	4	5	5	3	5	4	5
20	2	1	1	1	1	2	1	2	2	3	3	2	1	1	2	1	168	1.68	90	31.8878	4	2	1	1	2	2	1	2	2	2	2	3	3	2	3	2	2	1	2	1	2
21	2	2	1	1	2	2	2	2	4	4	3	1	1	1	2	1	160	1.6	55	21.4844	2	1	1	1	2	2	2	2	1	2	2	2	2	2	2	2	2	2	2	2	2
21	2	2	1	1	2	2	2	2	2	2	2	2	1	1	2	1	178	1.78	90	28.4055	3	1	1	1	2	2	2	2	1	2	1	2	3	1	3	3	2	1	2	2	1
24	2	2	1	1	1	2	2	2	5	4	4	1	1	1	2	2	160	1.6	58	22.6562	2	1	1	1	1	1	1	1	1	1	1	5	5	3	5	5	4	1	5	1	1
21	1	2	2	2	1	2	2	2	3	4	4	1	1	2	1	1	167	1.67	66	23.6652	2	2	2	1	1	1	1	1	1	1	1	1	2	3	2	3	2	3	3	3	3
21	1	2	2	2	1	2	2	1	3	2	3	2	1	2	2	2	160	1.6	65	25.3906	3	2	2	1	2	2	1	1	1	1	1	1	5	1	4	1	1	1	1	3	1
21	1	2	2	1	1	2	2	1	2	4	4	1	1	1	2	2	170	1.7	64	22.1453	2	2	2	1	1	1	1	1	1	1	5	5	3	2	5	5	5	5	5	5	5
20	1	1	2	1	1	1	2	1	3	3	3	2	1	1	1	1	158	1.58	50	20.0288	2	2	1	1	2	2	1	1	1	1	1	3	3	2	4	2	1	1	1	1	1
21	1	2	1	1	2	2	2	1	3	4	4	1	1	1	2	2	160	1.6	35.5	13.8672	1	1	1	1	2	1	1	2	1	1	2	1	3	3	1	3	2	1	1	2	2
21	1	2	1	1	1	2	2	3	3	3	4	1	1	2	2	2	162	1.62	65	24.7676	2	1	2	2	2	1	1	1	1	1	1	5	5	3	5	1	3	1	5	3	1
18	2	2	2	2	1	2	2	1	1	4	4	1	1	1	2	2	178	1.78	71	22.4088	2	2	2	1	2	1	1	2	1	1	2	2	4	1	5	2	1	1	1	1	1
20	1	2	1	2	1	2	1	1	1	3	3	1	1	1	2	1	170	1.7	55	19.0311	2	1	1	1	1	1	2	1	1	1	1	3	3	1	3	3	3	1	3	3	3
20	1	2	1	1	2	2	2	2	2	3	3	1	1	2	2	2	163	1.63	68	25.5937	3	2	2	1	2	2	1	1	1	2	1	5	5	1	3	2	1	1	5	3	2
24	1	2	2	2	1	1	2	1	5	4	4	1	1	1	1	2	170	1.7	55	19.0311	2	1	1	1	1	2	1	1	1	1	1	1	1	4	2	1	1	1	1	3	1
21	2	2	2	1	2	2	1	2	4	3	2	2	1	1	1	1	173	1.73	60	20.0474	2	1	2	1	1	1	1	1	1	1	1	1	1	1	1	1	1	1	1	2	2
19	1	2	2	1	1	1	2	2	1	1	2	1	1	1	2	1	155	1.55	55	22.8928	2	1	1	1	2	2	1	1	1	1	1	3	3	1	4	1	1	1	2	1	2
18	2	2	1	2	1	2	2	1	1	4	4	1	1	1	1	2	176	1.76	93	30.0232	4	2	1	1	2	2	1	1	1	1	2	2	5	1	5	4	5	1	5	1	1
22	1	2	2	2	1	1	2	1	5	4	4	1	1	1	1	1	160	1.6	70	27.3437	3	2	2	1	2	1	1	1	1	1	1	3	3	4	3	1	1	1	1	1	1
24	1	1	2	1	2	1	1	2	5	4	4	1	1	1	2	2	166	1.66	72	26.1286	3	1	1	1	1	2	1	1	2	1	1	2	2	2	2	2	3	2	2	2	2
24	2	2	2	1	1	1	2	1	6	4	3	1	1	1	2	2	175	1.75	100	32.6531	4	1	2	1	1	1	2	2	2	2	1	3	4	2	3	1	1	1	5	2	1
23	1	2	1	1	1	2	2	1	6	4	4	1	1	1	2	1	152	1.52	47	20.3428	2	1	1	1	1	1	1	1	1	1	1	2	5	3	5	2	2	1	1	2	1
26	2	2	2	2	2	2	2	1	6	4	4	1	1	1	2	1	168	1.68	83	29.4076	3	2	2	1	1	2	1	1	1	1	4	5	5	4	5	5	5	3	5	4	5
34	2	1	1	1	1	2	2	1	6	4	4	1	1	1	1	2	185	1.85	74	21.6216	2	2	2	1	1	1	1	1	1	1	3	5	5	2	5	2	2	1	4	1	2
20	2	2	2	1	2	1	2	1	2	3	3	1	1	1	2	2	174	1.74	92	30.3871	4	1	1	1	2	2	2	2	2	2	1	5	5	3	4	2	3	1	5	2	2
18	1	1	2	1	1	1	1	2	1	3	3	2	1	2	2	1	165	1.65	55	20.202	2	1	1	2	2	1	2	2	2	2	2	3	3	1	3	2	3	1	3	2	2
18	1	2	2	1	2	2	1	2	1	2	3	1	1	2	2	1	166	1.66	60	21.7738	2	1	2	2	2	2	1	2	2	2	1	3	3	1	3	1	3	1	2	1	1
20	2	2	2	2	1	2	1	2	2	2	3	1	1	1	1	1	178	1.78	85	26.8274	3	1	1	1	1	1	1	1	1	1	3	5	5	3	5	5	5	2	5	3	2
20	1	1	2	1	1	1	2	1	2	4	4	1	1	2	2	2	153	1.53	43	18.369	1	1	2	1	1	2	2	2	1	1	1	2	1	4	4	1	1	1	1	1	1
21	1	1	1	1	2	2	1	1	2	4	4	1	1	1	1	1	167	1.67	99	35.4979	4	2	2	1	2	2	1	1	1	1	1	4	3	3	4	1	1	1	1	1	1
22	1	2	1	1	1	2	2	1	3	3	3	2	1	1	2	2	154	1.54	44	18.5529	2	2	2	1	1	2	1	1	1	1	2	2	5	1	4	1	2	4	5	5	1
20	2	2	2	1	1	1	1	1	2	3	3	2	1	1	1	2	183	1.83	130	38.8187	4	1	2	1	2	1	1	2	2	2	3	4	3	4	5	1	1	1	3	1	1
19	1	2	2	2	1	2	2	1	2	4	4	1	1	1	2	1	159	1.59	70	27.6888	3	2	2	1	1	2	1	1	1	1	3	5	5	2	3	3	3	1	4	1	1
25	1	1	1	1	1	2	1	1	2	1	3	2	1	1	1	2	152	1.52	43	18.6115	2	2	2	1	2	2	1	1	1	1	2	5	5	4	4	1	4	1	5	1	1
25	1	1	1	2	1	2	1	1	3	3	3	1	1	1	2	1	164	1.64	53	19.7055	2	1	1	2	1	2	1	2	1	1	3	5	5	4	5	1	4	1	5	4	1
21	1	2	2	2	1	1	2	1	2	4	4	1	1	1	2	1	157	1.57	52	21.0962	2	1	2	1	2	1	1	1	1	1	2	3	4	4	5	2	2	1	3	1	1
19	1	2	1	2	1	2	2	2	1	4	4	1	1	1	2	1	161	1.61	63	24.3046	2	1	1	1	2	1	1	1	1	1	3	3	4	2	5	3	3	1	4	3	2
22	2	2	2	1	1	2	1	1	6	4	4	1	1	1	1	1	181	1.81	79	24.114	2	1	1	1	2	1	1	1	2	2	3	1	2	1	1	2	2	1	1	2	1
23	2	1	2	2	1	2	1	1	2	4	2	2	1	1	2	1	176	1.76	96	30.9917	4	2	2	1	1	2	1	1	2	1	2	5	5	3	3	3	4	1	4	1	3
21	1	2	2	2	1	2	2	1	2	4	4	1	1	1	1	1	167	1.67	60	21.5139	2	1	1	1	1	1	1	1	1	1	1	5	5	5	5	4	5	1	4	1	1
25	2	1	1	1	1	2	1	1	5	4	3	1	1	1	1	1	193	1.93	78	20.9402	2	1	1	1	1	1	1	1	1	2	1	2	3	1	5	1	1	1	1	1	1
20	2	2	2	1	1	2	2	1	2	4	4	1	1	1	1	1	180	1.8	70	21.6049	2	2	1	1	1	1	1	1	1	1	1	4	2	2	5	1	1	1	1	1	1
19	2	1	1	2	1	2	2	1	2	4	4	1	1	1	1	1	177	1.77	77	24.5779	2	1	1	1	1	1	1	1	1	2	3	3	2	3	3	2	2	2	2	1	3
27	1	2	1	1	2	2	2	1	2	4	4	1	1	1	2	2	159	1.59	65	25.711	3	1	2	1	1	2	1	1	1	1	1	5	5	3	3	1	1	1	5	3	1
21	1	1	2	1	1	2	2	1	2	4	4	1	1	1	1	2	170	1.7	56	19.3772	2	2	1	1	1	1	1	1	1	1	2	5	5	4	5	3	3	1	3	2	2
18	1	2	2	2	1	2	2	1	2	4	4	1	1	1	1	1	164	1.64	55	20.4491	2	1	1	1	1	1	1	1	1	1	2	4	5	4	5	2	3	1	3	1	1
23	1	2	2	2	1	1	2	1	2	3	3	2	1	1	1	1	153	1.53	71	30.3302	4	1	1	1	2	2	1	1	1	1	1	4	3	3	4	1	1	1	1	1	1
20	2	2	1	1	1	2	2	1	2	4	4	1	1	1	1	1	168	1.68	47.5	16.8296	1	2	2	1	1	1	1	1	1	1	1	2	5	3	5	5	1	1	4	2	1
25	2	1	1	2	1	2	2	1	5	3	3	2	1	1	1	2	176	1.76	100	32.2831	4	2	1	1	1	1	1	2	1	1	2	4	4	1	4	2	2	1	4	2	1
23	2	1	1	2	1	2	2	1	6	4	4	1	1	1	1	1	173	1.73	60	20.0474	2	2	2	1	1	2	1	1	1	1	1	1	1	5	5	5	1	1	1	1	1
18	2	2	1	2	1	2	1	1	2	4	4	1	1	1	1	1	175	1.75	60	19.5918	2	1	1	1	1	1	1	1	1	1	5	5	5	5	5	5	5	1	5	1	5
19	1	2	2	2	1	2	1	1	2	4	4	1	1	1	2	2	162	1.62	51	19.433	2	2	1	1	1	1	1	1	1	1	3	3	5	3	5	5	4	1	5	3	3
19	1	2	2	1	1	1	2	1	2	2	2	1	1	1	1	1	161	1.61	64	24.6904	2	1	1	1	1	2	1	1	1	1	2	5	5	3	5	4	4	1	3	4	4
24	1	2	2	1	1	1	2	1	6	3	3	1	1	1	2	2	160	1.6	42	16.4062	1	2	2	2	2	2	2	1	1	1	1	5	3	4	4	1	1	1	1	1	1
20	1	1	2	2	1	1	2	1	2	4	4	1	1	2	1	1	163	1.63	63	23.7118	2	1	1	1	1	2	2	2	2	2	3	4	4	5	5	4	3	1	5	1	1
20	2	1	1	1	1	2	2	1	2	4	4	1	1	1	2	1	169	1.69	47	16.456	1	2	1	1	1	1	1	1	1	1	3	3	3	2	3	1	2	1	1	2	2
20	1	2	2	1	1	2	2	1	2	4	4	1	1	1	1	1	153	1.53	52	22.2137	2	1	1	1	1	2	1	1	1	1	3	5	5	3	5	2	5	1	4	5	5
19	1	2	1	1	1	2	2	1	2	3	4	2	1	1	1	2	165	1.65	55	20.202	2	2	2	2	2	2	2	2	1	2	4	5	3	2	4	1	1	1	1	1	1
23	1	2	2	2	1	1	2	1	5	4	4	1	1	1	2	2	156	1.56	62	25.4767	3	2	2	2	2	1	1	1	1	1	2	3	3	1	3	1	1	1	3	1	3
22	2	2	2	1	1	1	2	1	4	3	3	1	1	1	1	1	174	1.74	104	34.3506	4	1	1	1	1	1	1	1	1	1	1	3	3	2	3	1	1	1	1	1	1
22	2	2	2	1	1	2	2	1	4	3	2	1	1	2	2	2	169	1.69	70.6	24.719	2	2	2	1	2	1	1	1	1	1	1	2	1	1	3	3	1	1	3	1	1
22	2	2	2	1	1	2	2	1	4	4	4	1	1	1	2	1	184	1.84	78	23.0388	2	1	1	1	1	1	1	1	1	1	4	5	5	4	3	2	4	1	5	2	1
22	2	2	1	2	1	2	2	1	4	4	4	2	1	1	2	1	180	1.8	90	27.7778	3	1	1	1	1	1	1	1	1	1	1	4	4	1	4	1	1	1	1	2	1
28	1	1	2	1	2	2	1	1	2	4	4	1	1	1	2	1	161	1.61	46	17.7462	1	2	1	1	2	1	1	1	1	1	3	4	5	3	5	4	2	1	4	1	1
20	1	1	2	1	1	1	2	1	2	4	4	1	1	1	2	1	160	1.6	42	16.4062	1	1	1	1	1	1	1	1	1	1	1	2	2	2	4	4	4	2	5	3	3
18	1	2	2	2	1	1	2	1	1	4	4	1	1	1	1	1	167	1.67	69	24.7409	2	1	1	1	1	1	1	1	1	1	3	5	5	1	5	3	4	2	5	3	2
18	1	2	2	2	1	2	2	1	1	4	4	1	1	1	2	1	163	1.63	60	22.5827	2	1	1	1	1	1	1	1	1	1	2	5	5	4	5	5	3	1	5	5	1
23	2	2	2	2	1	2	2	1	2	4	4	1	1	1	2	1	176	1.76	115	37.1255	4	2	2	1	1	1	1	1	1	1	2	4	5	4	4	3	3	1	3	1	1
20	1	2	2	1	2	1	2	1	2	4	4	1	1	1	1	1	163	1.63	48	18.0662	1	1	1	1	2	1	1	1	1	1	1	2	4	1	5	2	2	1	2	4	1
22	1	2	2	2	1	1	2	1	3	4	3	2	1	2	1	2	160	1.6	62	24.2187	2	2	2	1	2	1	2	2	2	1	2	3	5	3	5	4	3	1	4	3	1
20	1	1	2	2	1	2	1	1	3	4	4	1	1	1	2	1	158	1.58	52	20.83	2	1	1	1	1	1	1	1	2	1	1	3	3	3	3	1	2	1	2	1	1
22	1	2	2	1	2	2	2	1	5	4	4	1	1	1	1	1	166	1.66	66.4	24.0964	2	1	1	1	1	2	1	1	1	1	2	3	5	5	5	5	3	1	1	1	1
21	1	2	1	2	1	2	1	1	4	4	4	2	1	1	2	2	172	1.72	65	21.9713	2	2	2	1	2	1	1	1	1	1	1	5	5	3	4	2	2	2	2	1	1
40	1	2	2	2	2	1	2	1	4	4	4	1	1	2	2	1	167	1.67	71	25.4581	3	1	1	1	1	2	1	2	1	1	1	3	3	3	3	1	1	1	2	1	1
23	1	2	1	2	1	2	2	1	5	4	4	1	1	1	2	2	156	1.56	90	36.9822	4	1	1	1	1	1	1	1	1	1	2	2	3	2	5	4	4	1	1	1	2
26	2	1	1	1	1	1	2	1	4	3	3	2	1	2	2	2	167	1.67	80	28.6851	3	2	1	1	2	1	2	1	1	1	1	2	5	2	3	1	1	1	4	1	1
22	2	2	2	2	1	2	2	1	4	4	4	1	1	1	1	1	176	1.76	89	28.7319	3	1	1	1	1	2	1	1	1	1	1	3	5	4	5	1	1	1	3	1	3
20	1	2	2	2	1	2	2	1	2	4	4	1	1	1	2	1	168	1.68	65	23.03	2	1	1	1	2	2	1	1	1	2	1	5	5	5	5	1	1	1	1	2	1
20	1	2	2	2	1	2	1	1	3	4	4	1	1	2	1	1	161	1.61	43	16.5889	1	2	1	1	1	2	2	2	2	2	2	1	3	2	5	4	3	3	5	5	3
21	1	2	2	1	1	1	2	1	3	4	4	2	1	1	2	1	161	1.61	50	19.2894	2	2	1	1	2	1	2	1	2	1	1	4	4	3	5	2	1	1	4	1	1
26	1	2	2	1	1	1	2	1	3	4	4	1	1	1	2	2	163	1.63	75	28.2284	3	2	2	1	1	1	1	1	1	1	1	2	2	1	3	1	1	1	1	1	1
22	1	1	1	1	2	2	1	1	3	4	4	1	1	1	1	1	160	1.6	45	17.5781	1	1	2	1	1	1	2	2	1	1	3	5	5	3	4	2	3	1	5	5	1
27	1	2	2	1	1	2	2	1	6	4	3	2	1	1	1	1	157	1.57	39	15.8221	1	1	1	1	2	1	1	1	1	1	3	3	3	3	3	3	3	3	3	3	3
20	2	2	1	2	1	2	1	3	2	3	3	2	1	1	2	2	186	1.86	90	26.0146	3	2	2	1	2	2	2	2	2	1	1	5	4	3	4	3	2	1	1	1	1
24	2	1	1	1	1	2	1	3	2	3	3	1	1	1	2	1	178	1.78	65	20.5151	2	2	1	1	2	2	1	1	2	1	4	4	4	3	5	1	4	5	5	5	5
24	2	1	1	1	1	2	2	3	4	2	3	2	1	2	2	2	165	1.65	40	14.6924	1	2	2	2	1	2	2	2	2	2	1	3	4	1	3	1	1	1	3	2	1
23	2	1	1	1	1	2	1	3	2	4	4	2	1	2	2	2	170	1.7	82	28.3737	3	2	1	2	2	2	1	2	2	2	2	2	2	2	2	2	3	1	3	3	3
20	2	2	2	2	1	2	2	3	3	4	4	1	1	1	2	2	177	1.77	83	26.493	3	1	2	1	2	1	1	2	2	2	2	4	5	1	5	2	2	1	3	1	1
19	2	2	2	2	1	2	2	3	1	3	3	2	1	2	1	1	175	1.75	73	23.8367	2	1	1	1	1	1	1	1	1	1	3	3	3	3	3	3	3	3	3	3	3
22	1	1	1	1	1	2	2	3	4	4	4	1	1	1	1	2	166	1.66	62	22.4996	2	2	2	1	1	2	1	1	1	1	2	1	2	1	2	1	3	1	3	2	1
22	1	2	2	2	1	1	1	3	4	4	4	1	1	1	2	1	166	1.66	62	22.4996	2	1	2	1	1	1	1	1	1	1	2	2	2	2	1	2	3	2	2	3	2
19	2	2	2	2	2	2	2	3	1	4	4	1	1	1	2	2	172	1.72	70	23.6614	2	1	1	1	2	1	1	1	2	2	1	2	4	1	5	5	2	1	1	2	3
22	2	2	1	1	1	2	1	3	1	3	3	2	1	1	2	1	165	1.65	75	27.5482	3	2	2	2	2	2	2	2	2	2	3	3	3	3	3	3	3	3	3	3	3
21	1	2	1	1	1	2	2	3	3	3	4	1	1	2	2	2	162	1.62	65	24.7676	2	1	2	2	2	1	1	1	1	1	1	5	5	3	5	1	3	1	5	3	1
20	2	2	1	2	1	2	1	3	2	3	3	2	1	1	2	2	186	1.86	90	26.0146	3	2	2	1	2	2	2	2	2	1	1	5	4	3	4	3	2	1	1	1	1
24	2	1	1	1	1	2	1	3	2	3	3	1	1	1	2	1	178	1.78	65	20.5151	2	2	1	1	2	2	1	1	2	1	4	4	4	3	5	1	4	5	5	5	5
24	2	1	1	1	1	2	2	3	4	2	3	2	1	2	2	2	165	1.65	40	14.6924	1	2	2	2	1	2	2	2	2	2	1	3	4	1	3	1	1	1	3	2	1
23	2	1	1	1	1	2	1	3	2	4	4	2	1	2	2	2	170	1.7	82	28.3737	3	2	1	2	2	2	1	2	2	2	2	2	2	2	2	2	3	1	3	3	3
20	2	2	2	2	1	2	2	3	3	4	4	1	1	1	2	2	177	1.77	83	26.493	3	1	2	1	2	1	1	2	2	2	2	4	5	1	5	2	2	1	3	1	1
24	2	1	1	1	1	2	2	3	4	2	3	2	1	2	2	2	165	1.65	40	14.6924	1	2	2	2	1	2	2	2	2	2	1	3	4	1	3	1	1	1	3	2	1
23	2	1	1	1	1	2	1	3	2	4	4	2	1	2	2	2	170	1.7	82	28.3737	3	2	1	2	2	2	1	2	2	2	2	2	2	2	2	2	3	1	3	3	3
20	2	2	2	2	1	2	2	3	3	4	4	1	1	1	2	2	177	1.77	83	26.493	3	1	2	1	2	1	1	2	2	2	2	4	5	1	5	2	2	1	3	1	1
19	2	2	2	2	1	2	2	3	1	3	3	2	1	2	1	1	175	1.75	73	23.8367	2	1	1	1	1	1	1	1	1	1	3	3	3	3	3	3	3	3	3	3	3
22	1	1	1	1	1	2	2	3	4	4	4	1	1	1	1	2	166	1.66	62	22.4996	2	2	2	1	1	2	1	1	1	1	2	1	2	1	2	1	3	1	3	2	1
22	1	2	2	2	1	1	1	3	4	4	4	1	1	1	2	1	166	1.66	62	22.4996	2	1	2	1	1	1	1	1	1	1	2	2	2	2	1	2	3	2	2	3	2
23	2	1	1	1	1	2	1	1	2	4	4	2	1	2	2	2	170	1.7	82	28.3737	3	2	1	2	2	2	1	2	2	2	2	2	2	2	2	2	3	1	3	3	3
20	2	2	2	2	1	2	2	1	3	4	4	1	1	1	2	2	177	1.77	83	26.493	3	1	2	1	2	1	1	2	2	2	2	4	5	1	5	2	2	1	3	1	1
19	2	2	2	2	1	2	2	1	1	3	3	2	1	2	1	1	175	1.75	73	23.8367	2	1	1	1	1	1	1	1	1	1	3	3	3	3	3	3	3	3	3	3	3
22	1	1	1	1	1	2	2	1	4	4	4	1	1	1	1	2	166	1.66	62	22.4996	2	2	2	1	1	2	1	1	1	1	2	1	2	1	2	1	3	1	3	2	1
19	2	2	2	2	2	2	2	1	1	4	4	1	1	1	2	2	172	1.72	70	23.6614	2	1	1	1	2	1	1	1	2	2	1	2	4	1	5	5	2	1	1	2	3
22	2	2	1	1	1	2	1	1	1	3	3	2	1	1	2	1	165	1.65	75	27.5482	3	2	2	2	2	2	2	2	2	2	3	3	3	3	3	3	3	3	3	3	3
21	1	2	1	1	1	2	2	1	3	3	4	1	1	2	2	2	162	1.62	65	24.7676	2	1	2	2	2	1	1	1	1	1	1	5	5	3	5	1	3	1	5	3	1
20	2	2	1	2	1	2	1	1	2	3	3	2	1	1	2	2	186	1.86	90	26.0146	3	2	2	1	2	2	2	2	2	1	1	5	4	3	4	3	2	1	1	1	1
23	2	1	1	1	1	2	1	3	2	4	4	2	1	2	2	2	170	1.7	82	28.3737	3	2	1	2	2	2	1	2	2	2	2	2	2	2	2	2	3	1	3	3	3
20	2	2	2	2	1	2	2	3	3	4	4	1	1	1	2	2	177	1.77	83	26.493	3	1	2	1	2	1	1	2	2	2	2	4	5	1	5	2	2	1	3	1	1
19	2	2	2	2	1	2	2	3	1	3	3	2	1	2	1	1	175	1.75	73	23.8367	2	1	1	1	1	1	1	1	1	1	3	3	3	3	3	3	3	3	3	3	3
22	1	1	1	1	1	2	2	3	4	4	4	1	1	1	1	2	166	1.66	62	22.4996	2	2	2	1	1	2	1	1	1	1	2	1	2	1	2	1	3	1	3	2	1
22	1	2	2	2	1	1	1	3	4	4	4	1	1	1	2	1	166	1.66	62	22.4996	2	1	2	1	1	1	1	1	1	1	2	2	2	2	1	2	3	2	2	3	2
19	2	2	2	2	2	2	2	3	1	4	4	1	1	1	2	2	172	1.72	70	23.6614	2	1	1	1	2	1	1	1	2	2	1	2	4	1	5	5	2	1	1	2	3
22	2	2	1	1	1	2	1	3	1	3	3	2	1	1	2	1	165	1.65	75	27.5482	3	2	2	2	2	2	2	2	2	2	3	3	3	3	3	3	3	3	3	3	3
21	1	2	1	1	1	2	2	3	3	3	4	1	1	2	2	2	162	1.62	65	24.7676	2	1	2	2	2	1	1	1	1	1	1	5	5	3	5	1	3	1	5	3	1
20	2	2	1	2	1	2	1	3	2	3	3	2	1	1	2	2	186	1.86	90	26.0146	3	2	2	1	2	2	2	2	2	1	1	5	4	3	4	3	2	1	1	1	1
24	2	1	1	1	1	2	1	3	2	3	3	1	1	1	2	1	178	1.78	65	20.5151	2	2	1	1	2	2	1	1	2	1	4	4	4	3	5	1	4	5	5	5	5
24	2	1	1	1	1	2	2	3	4	2	3	2	1	2	2	2	165	1.65	40	14.6924	1	2	2	2	1	2	2	2	2	2	1	3	4	1	3	1	1	1	3	2	1
23	2	1	1	1	1	2	1	3	2	4	4	2	1	2	2	2	170	1.7	82	28.3737	3	2	1	2	2	2	1	2	2	2	2	2	2	2	2	2	3	1	3	3	3
20	2	2	2	2	1	2	2	3	3	4	4	1	1	1	2	2	177	1.77	83	26.493	3	1	2	1	2	1	1	2	2	2	2	4	5	1	5	2	2	1	3	1	1
24	2	1	1	1	1	2	2	3	4	2	3	2	1	2	2	2	165	1.65	40	14.6924	1	2	2	2	1	2	2	2	2	2	1	3	4	1	3	1	1	1	3	2	1
23	2	1	1	1	1	2	1	3	2	4	4	2	1	2	2	2	170	1.7	82	28.3737	3	2	1	2	2	2	1	2	2	2	2	2	2	2	2	2	3	1	3	3	3
20	2	2	2	2	1	2	2	3	3	4	4	1	1	1	2	2	177	1.77	83	26.493	3	1	2	1	2	1	1	2	2	2	2	4	5	1	5	2	2	1	3	1	1
19	2	2	2	2	1	2	2	3	1	3	3	2	1	2	1	1	175	1.75	73	23.8367	2	1	1	1	1	1	1	1	1	1	3	3	3	3	3	3	3	3	3	3	3
22	1	1	1	1	1	2	2	3	4	4	4	1	1	1	1	2	166	1.66	62	22.4996	2	2	2	1	1	2	1	1	1	1	2	1	2	1	2	1	3	1	3	2	1
22	1	2	2	2	1	1	1	3	4	4	4	1	1	1	2	1	166	1.66	62	22.4996	2	1	2	1	1	1	1	1	1	1	2	2	2	2	1	2	3	2	2	3	2
23	2	1	1	1	1	2	1	1	2	4	4	2	1	2	2	2	170	1.7	82	28.3737	3	2	1	2	2	2	1	2	2	2	2	2	2	2	2	2	3	1	3	3	3

## Sheet: Codes
Gender
Female	1
Male	2
Education Level of father
Less than degree	1				BMI types
Degree and more	2				below 18.5	Underweigt	1
					18.5-24.9	Healthy weight	2
Nationality					25-29.9	Overweight	3
Saudi	1				30 or more	Obesity	4
Non-Saudi	2
Employment status of father					Age
A. Employed	1				18-25	1
B. Unemployed	2				26-40	2
Employment status of mother
A. Employed	1
B. Unemployed	2
Total Family Income (SAR per month)
Less than 10000	1
10,000 or more	2
Affiliated Program
Pharm.D	1
Allied Health	2
Computer and Engineering	3
Academic year
first year	1
second year	2
third year	3
fourth year	4
fifth year	5
final year	6
GPA
Upto 1.5	1
more than 1.5 and less than 2.5	2
more than 2.5 and less than 3.5	3
3.5 or more	4
CGPA
Upto 1.5	1
more than 1.5 and less than 2.5	2
more than 2.5 and less than 3.5	3
3.5 or more	4
How would you rate your educational outcome?
Good	1
Below average	2
1. Overall Health Self-assessment.
Good	1
Below average	2
1. Are you suffering from any chronic disease?
No	1
Yes	2
1. Sleep status
Normal	1
Below normal	2
1. Physical activity
A. Active	1
B. Inactive	2
1. How would you rate your quality of life?
Good	1
Below average	2
2. How satisfied are you with your health?
Satisfied	1
Not satisfied	2
1. How would you rate your ability to read, and understand? Dyslexia
Absent	1
Suspected	2
2. How would you rate your ability to convert thoughts into writing or drawing? (Dysgraphia)
Absent	1
Suspected	2
3. How satisfied are you with your mathematical skills, especially about math concepts, numbers, and reasoning? Dyscalculia
Absent	1
Suspected	2
4. To what extent you can differentiate sounds like a teacher’s voice versus background Auditory processing disorder
Absent	1
Suspected	2
24. How well are you able to attach meaning to sound groups that form words, sentences, and stories? Language processing disorder
Absent	1
Suspected	2
25. How well are you able to understand body language, facial expressions, tone of voice, or the nonverbal aspects of communication? Nonverbal learning disabilities
Absent	1
Suspected	2
26. How would you rate your hand-eye coordination such as difficulty in handling pencils, crayons, glue, scissors etc? Visual perceptual/visual motor deficit
Absent	1
Present	2
Status of use of common facilities
Often (>2.65)	1
rarely (≤2.65)	2
Status of use ofspecific facilities
Often (>2.47)	1
